# Supplementary material for: In Silico-Identified Peptides of Five Borrelia burgdorferi Proteins Binding with High Affinity to Human Leukocyte Antigen (HLA) Class II Alleles
Source: Biology (Basel). 2026 Mar 28;15(7):547. doi: 10.3390/biology15070547 (PMC13072006; doi:10.3390/biology15070547)
Supplement: Supplementary file 1 [file biology-15-00547-s001.zip]

Archive with 1 entries (1 files):
- biology-4083062-supplementary.pdf
